# Supplementary material for: Low-level brain somatic mutations in exonic regions are collectively implicated in autism with germline mutations in autism risk genes
Source: Exp Mol Med. 2024 Aug 1;56(8):1750–62. doi: 10.1038/s12276-024-01284-1 (PMC11372092; doi:10.1038/s12276-024-01284-1)
Supplement: Supplementary file 2 — Supplementary Table 1. Sample information summary [file 12276_2024_1284_MOESM2_ESM.xlsx]

## Sheet: Sample
Supplementary Table 1. Sample information summary
Category	Group	Subject	Brain and peripheral samples							Demographic information
			BA9/46	BA21	BA22	BA 17	Cerebellum	Peripheral		RIN	Brain weight (g)	Diagnosis	Death cause	Age (years)	Sex	Race	HIV	HBSAG	PMI	History/Record
Paired cases (n=44)	Autism (n=13)	4849	Y		Y	Y		Y		6.7	1350	Language Delay;ASD - Autism;Lead Poisoning	Drowning	7	Male	Black or African-American	Negative	Negative	20	Donor was a 7 year old black male with a history of autism. History of lead exposure. He was found floating in a swimming pool. Donor's score on The Childhood Autism Rating Scale (CARS) was 46.5 and falls in the moderate to severe autism range. The most notable areas of difficulty was verbal communication, activity level, level and consistency of intellectual response and visual response. ADI-R w…
		5144	Y	Y	Y	Y	Y	Y		7.7	1311	ASD - Autism	Cancer, Complications of	7	Male	White	(no test results)	(no test results)	3	Donor died at 7 years of age. He had the clinical diagnosis of Autism (NOS) and suffered Rhabdomyosarcoma. FINAL NEUROPATHOLOGIC DIAGNOSIS Normal brain (clinical diagnosis of Autism)._x000D_ ADI-R was performed. Section A=28, Section B verbal=20, Section B nonverbal=12, Section C=3 & Section D=3.
		4899	Y		Y	Y		Y		6.5	1450	Cerebellar Heterotopia;ASD - Autism	Drowning	14	Male	White	(no test results)	Negative	9	Donor had a history of Autism. _x000D_ FINAL NEUROPAHTOLOGICAL DIAGNOSIS: History of autism, gray matter heterotopia, cerebellar white matter, no arteriovenous malformation identified and no acute cause of death identified._x000D_ ADI-R was performed. Section A=22, Section B verbal=n/a, Section B nonverbal=14, Section C=8 & Section D=4._x000D_
		5278	Y	Y	Y	Y	Y	Y		6.9	1417	Epilepsy;ASD - Autism	Drowning associated with seizure disorder	15	Female	White	Negative	Negative	13	Donor was a 15 year old girl who drowned in the bathtub. Donor had a history of autism and generalized epilepsy. Current medications included Depakote, Keppra, Vitamin B6 and Prozac. Donor received special services in school and speech therapy. Family history is positive for a second cousin with autism and great uncle with mental illness. FINAL NEUROPATHOLOGICAL DIAGNOSIS No significant neuropath…
		5403	Y	Y	Y	Y	Y	Y		5.5	1777	ASD - Autism	Cardiac Arrhythmia	16	Male	White	Negative	Negative	35	The donor had extensive psychological testing which can be found in the medical records indicating his developmental delays. He also had extensive GI evaluations._x000D_ FINAL NEUROPATHOLOIGICAL DIAGNOSIS: No significant changes. Brain weight: 1777g._x000D_ ADI-R was performed. Section A=30, Section B verbal=n/a, Section B nonverbal=14, Section C=5 & Section D=5._x000D_ Phenotyping by NIH._x000D_…
		5419	Y	Y	Y	Y	Y	Y		8.4	1260	ASD - Autism	Natural / Epilepsy	19	Female	White	Negative	Negative	22	Donor was found deceased on bedroom floor. She had a past history of seizures. NP report findings: Normal appearing brain. Grossly unremarkable brain with a clinical diagnosis of autism. Brain with no significant pathology._x000D_ ADI-R was performed. Section A=24, Section B verbal=n14, Section B nonverbal=n/a, Section C6= & Section D=3.Phenotyping by NIH.
		2004				Y		Y		6	1400	ASD - Autism	Accident, Drowning	10	Male	Asian	(no test results)	(no test results)	25	Donor was an 8 year-old Asian male diagnosed with autism with severe language delay and clinical hyperactivity. He died as a result of a fresh water drowning. Limited history: When he was 4 years-old, he had additional testing done which confirmed the diagnosis of autism. His health and developmental history indicates a difficult birth; full term but lengthy labor nearly resulting in a Cesarean S…
		4999	Y	Y	Y	Y	Y	Y		7.5	1427	Intellectual Disability Severe;ASD - Autism	Cardiac Arrthymia	20	Male	White	(no test results)	(no test results)	14	A psychiatric evaluation performed at age 9, reveiw the salient medical history and diagnosed with Pervasive Developmental Disorder, autism and severe mental retardation. The report indicates that the donor developed normally during the first year, but complete lack of socialization was appreciated in the second year and there was no further language development. There was severe head banging tha…
		5176	Y		Y	Y	Y	Y		6.8	1525	ASD - Autism;Subdural Hematoma Left Hemisphere	Subdural Hemorrhage	22	Male	Black or African-American	Negative	(no test results)	18	Donor was a 22 year old African American male who was found unresponsive. Medical history includes autism. No other significant medical history. Donor was currently taking Risperdal (1mg tablet 1 TAB PO Daily). ADI-R was performed. Section A=25, Section B verbal=13, Section B nonverbal=13, Section C=7 & Section D=5.
		4671			Y	Y		Y		7.3	1320	ASD - Autism	Multiple Injuries	4	Female	Black or African-American	Negative	(no test results)	13	Individual with a history of autism. Decedent died from a fall. Brain: 1320g. _x000D_ FINAL DIAGNOSIS _x000D_ I. Well developed pediatric brain with no significant neuropathological changes. _x000D_ II. History of Autism. _x000D_ III. See Comment. _x000D_ ADI-R was performed. Section A=26, Section B verbal=n/a, Section B nonverbal=13, Section C=3 & Section D=5._x000D_
		5841	Y		Y	Y	Y	Y		6.5	1450	Attention-deficit/hyperactivity disorder;ASD - Autism	Suicide, Hanging	12	Male	White	(no test results)	(no test results)	15	ASD confirmed by medical records. Medical records state that subject was diagnosed with ADHD and Asperger Syndrome at the age of 6. Several psychological tests were completed such as the Asperger Syndrome Diagnostic Scale (ASDS) and the Behavior Assessment for Children-Second Edition indicating his diagnosis. ASD confirmed by ADI-R but booklet not available._x000D_ _x000D_ Subject has a hx of Asp…
		1349			Y	Y		Y		5.6	1620	ASD - Autism	Drowning	5	Male	White	Negative	Negative	39	Brain weight - 1620 gms._x000D_ Gross appearance of brain indicated no edema or discoloration and appeared normal._x000D_ FINAL DIAGNOSIS I. Well developed pediatric brain with no significant neuropathological changes. II. History of Autism. III. See Comment. _x000D_ Child had an extensive evaluation including ADOS, Bayley Scales for Infant Development - II, Vineland Adaptive Behavioral Scale, To…
		5574	Y		Y	Y	Y	Y		3.1	1236	ASD - Autism	Pneumonia	23	Male	Black or African-American	Negative	Negative	14	On the cognitive portion of the Bayley Scales of Infant Behavior 3rd ed. he fell at the approximate 22-month level. On item analysis he displayed strengths in visual perceptual and visual motor tasks such as puzzles and pegs, while those involving languae and imitation were much weaker. Adaptive skills fell below the 1st percentile in all areas. He was able to feed himself with a spoon and could …
	Control (n=31)	5408	Y	Y	Y	Y	Y	Y		7.6	1320	Unaffected Control	Drowning	6	Male	Black or African-American	Negative	Negative	16	Donor drown in a swimming pool while at a family party. Donor did not take any medication, had no allergies and no medical history. _x000D_ Autopsy report findings: 6 y.o. African American male died of drowning. Pathologic Diagnoses: I. Drowning A. Pulmonary congestion and edema B. Body found submerged in swimming pool C. No evidence of trauma.
		1712	Y	Y	Y	Y	Y	Y		8.8	(no record)	Unaffected Control	Gunshot Wound of Chest	20	Male	White	Negative	Negative	8	Donor died from a self inflicted gunshot wound to the chest following a domestic crisis. _x000D_ _x000D_nrc=Basilar vertebral - frozen
		5309	Y	Y	Y	Y	Y	Y		6.9	(no record)	Unaffected Control	Streptococcal Toxic Shock Syndrome	14	Female	White	(no test results)	(no test results)	8	Donor died at 14 years of age without any neurologic illness (normal control). _x000D_ FINAL NEUROPATHOLOGICAL DIAGNOSIS: Brain with no significant gross or microscopic findings (non-neurologic control). _x000D_ _x000D_nrc=vagus nerve fixed and frzn, lumbar plexus frzn _x000D_ _x000D_ MEDICAL EXAMINERS OPINION:_x000D_ Cause of death was most likely linked to streptococcal toxic shock syndrome due…
		4848	Y	Y	Y	Y	Y	Y		(no record)	(no record)	Unaffected Control	Accident, Drowning	16	Male	White	Negative	(no test results)	15	Donor was a 16 year old white male who drowned. He had no medical history and was not on any medications. There was no history of drug or ETOH abuse. No further medical history availible. RIN=9.2 (RNA Integrity Number determined by tissue recipient in 2007 using Agilent technology) Brain pH= 6.73. Data from tissue recipient in 2007.
		4917	Y	Y	Y	Y	Y	Y		9	(no record)	Unaffected Control	Multiple Injuries	22	Male	Black or African-American	Negative	Negative	13	Donor was a pedestrain struck by a vehicle. Donor was not taking any medications and was a non-smoker. No further information available.
		NCN01	Y					Y		(no record)	(no record)	Unaffected Control	Not Available	48	Male	white	(no test results)	(no test results)	17	Not available
		NCN02	Y					Y		(no record)	(no record)	Unaffected Control	Not Available	48	Male	hispanic	(no test results)	(no test results)	12	Not available
		NCN03	Y					Y		(no record)	(no record)	Unaffected Control	Not Available	34	Male	white	(no test results)	(no test results)	23	Not available
		NCN04	Y					Y		(no record)	(no record)	Unaffected Control	Not Available	56	Male	white	(no test results)	(no test results)	24	Not available
		NCN07	Y					Y		(no record)	(no record)	Unaffected Control	Not Available	70	Male	asian	(no test results)	(no test results)	53	Not available
		NCN08	Y					Y		(no record)	(no record)	Unaffected Control	Not Available	55	Male	asian	(no test results)	(no test results)	41	Not available
		NCN09	Y					Y		(no record)	(no record)	Unaffected Control	Not Available	56	Male	white	(no test results)	(no test results)	36	Not available
		NCN14	Y					Y		(no record)	(no record)	Unaffected Control	Not Available	49	Male	white	(no test results)	(no test results)	47	Not available
		NCN15	Y					Y		(no record)	(no record)	Unaffected Control	Not Available	51	Male	hispanic	(no test results)	(no test results)	20	Not available
		NCN22	Y					Y		(no record)	(no record)	Unaffected Control	Not Available	44	Male	white	(no test results)	(no test results)	20	Not available
		NCN27	Y					Y		(no record)	(no record)	Unaffected Control	Not Available	41	Male	white	(no test results)	(no test results)	12	Not available
		NCN30	Y					Y		(no record)	(no record)	Unaffected Control	Not Available	45	Male	white	(no test results)	(no test results)	34	Not available
		NCN41	Y					Y		(no record)	(no record)	Unaffected Control	Not Available	38	Male	white	(no test results)	(no test results)	29	Not available
		NCN48	Y					Y		(no record)	(no record)	Unaffected Control	Not Available	57	Male	white	(no test results)	(no test results)	32	Not available
		NCN50	Y					Y		(no record)	(no record)	Unaffected Control	Not Available	63	Male	white	(no test results)	(no test results)	20	Not available
		NC1012	Y					Y		(no record)	(no record)	Unaffected Control	Pulmonary embolism	31	Male	white	(no test results)	(no test results)	11	Not available
		NC1013	Y					Y		(no record)	(no record)	Unaffected Control	Cardiac problem	51	Male	white	(no test results)	(no test results)	22	Not available
		NC1014	Y					Y		(no record)	(no record)	Unaffected Control	Cardiac problem	40	Male	white	(no test results)	(no test results)	38	Not available
		NC1015	Y					Y		(no record)	(no record)	Unaffected Control	Cardiac problem	32	Male	white	(no test results)	(no test results)	24	Not available
		NC1016	Y					Y		(no record)	(no record)	Unaffected Control	Cardiac problem	49	Male	white	(no test results)	(no test results)	23	Not available
		NC1017	Y					Y		(no record)	(no record)	Unaffected Control	Cardiac problem	45	Male	white	(no test results)	(no test results)	29	Not available
		NC1018	Y					Y		(no record)	(no record)	Unaffected Control	Cardiac problem	38	Female	white	(no test results)	(no test results)	33	Not available
		NC1019	Y					Y		(no record)	(no record)	Unaffected Control	Cardiac problem	41	Female	white	(no test results)	(no test results)	50	Not available
		NC1020	Y					Y		(no record)	(no record)	Unaffected Control	Cardiac problem	47	Male	white	(no test results)	(no test results)	36	Not available
		NC1021	Y					Y		(no record)	(no record)	Unaffected Control	Cardiac problem	47	Male	white	(no test results)	(no test results)	11	Not available
		NC1022	Y					Y		(no record)	(no record)	Unaffected Control	Cardiac problem	53	Male	white	(no test results)	(no test results)	9	Not available
Sample Sum (n=143)			41	10	17	18	13	44
Unpaired cases (n=11)	Autism (n=11)	5308	Y		Y	Y	Y			6	1310	ASD - Autism	Skull fractures	4	Male	White	(no test results)	(no test results)	21	Donor died from blunt force head injuries resulting as a pedestrian struck by a car. Donor had the diagnosis of autism and reportedly ran after cars. Head injuries sustained at the accident included external facial abrasions, a depressed left temporal fracture, fractures of bilateral temporal lobes and petrous ridges and sell turcica. FINAL NEUROPATHOLOGIC DIAGNOSIS 1. Blunt force head injuries: …
		4640	Y		Y					7.5	(no record)	Unaffected Control	Pneumonia	47	Female	White	Negative	Negative	5	Individual with a history of spinal reconstruction one year prior. Decedent had been fairly mobile, however, had gone downhill in the last few days. She had developed back pain and was taken to the hospital and released the same day. Her husband saw her and she had some trouble breathing and he rolled her to her right side where she was discovered not breathing. No trauma or foul play was noted.
		1182			Y	Y				3.7	1605	Ischemic brain injury;ASD - Autism	Smoke Inhalation	9	Female	Black or African-American	(no test results)	(no test results)	24	Donor was evaluated; The team there felt that the donor met the criteria for a diagnosis of autism with significant developmental delay. The following impairments in socialization, communication and repetitive, stereotypic behaviors as listed by the DSM-IV were noted by the age of 36 months: impaired non-verbal communication, lack of appropriate peer relationships, lack of spontaneous sharing of …
		4721			Y	Y				6.1	1200	ASD - Autism	Drowning	8	Male	Black or African-American	Negative	Negative	16	Subject was found floating face down in the swimming pool. Brain weight of 1200g._x000D_ ADI-R was performed. Section A=24, Section B verbal=n/a, Section B nonverbal B=10, Section C=10 & Section D=3._x000D_
		4231	Y		Y	Y	Y			7.1	1570	ASD - Autism	Drowning	8	Male	Black or African-American	(no test results)	(no test results)	12	The donor was a 8-year-old black male who had been diagnosed and treated for Autism. He was prescribed Zyprexa and Reminyl. He was a product of a normal, full-term, umcomplicated pregnancy with a normal delivery. Neurological examination at 2 years - old revealed an overactive child, who showed decrease interest in toys and manifested a decrease in eye contact. Drooling was present. There was no …
		4334	Y		Y	Y	Y			7.1	1450	ASD - Autism	Acute Hemorrhagic Tracheobronchitis	11	Male	Unknown	(no test results)	(no test results)	27	Donor was an 11 year old male with a history of Autism who was found unresponsive by his parents. He had a fever and cold symptoms and was treated at the hospital 5 days prior to death. Donor also had a history of Epilepsy. NEUROPATHOLOGY IMPRESSION: Brain edema, acute, mild. Otherwise normal brain. _x000D_ ADI-R was performed. Section A=36, Section B verbal=9, Section B nonverbal=9, Section C=6 …
		5565	Y		Y	Y	Y			8.3	1505	Epilepsy;ASD - Autism	Seizure Disorder, Complications	12	Male	Black or African-American	Negative	Negative	22	The donor's Vineland Adapive Behavior Scale at aged 9 were: Communicatin 53, daily living skills 73, socialization 59, adaptive behavior 62. The Guilliam Autism Rating Scale-2nd Ed (GARS-2) is consistent with a high likehood of autism. Mother reports donor has history of seizures, non-verbal, and autism. Has had frequent seizures with most recent incident happening one week prior to death. He has…
		5302	Y		Y	Y	Y			3.5	(no record)	Epilepsy;ASD - Autism	Diabetic Ketoacidosis	16	Male	White	(no test results)	(no test results)	20	Donor was a 16 year old single Caucasian male with a 14 year history of psychiatric symptoms, whose illness was characterized by: diagnosis of autism since age 2, temper outbursts, irritability, possible OCD. He was in treatment with a developmental pediatrician. No known history of suicide attempts, detoxification or substance abuse. Donor was diagnosed with autism at age 2 by a developmental pe…
		1638	Y		Y	Y	Y			6.4	(no record)	Microcephaly;Intellectual Disability NOS;Epilepsy;ASD - Autism	Seizure Disorder	20	Female	White	(no test results)	(no test results)	50	History of Present Illness: "This is a 20 year old autistic female who has a mental age of 18 month to 5 year...The patient has been having multiple seizures one after another since then, and according to the records, the patient had aspirated, so she was brought to the emergency...The patient had total number of 4 seizures since she was born. Her last seizure was 10 years ago..."_x000D_ Final An…
		5864	Y		Y	Y	Y			6.5	1480	Epilepsy Intractable;ASD - Autism	Seizure Disorder	20	Male	White	(no test results)	(no test results)	42	ADI-R was conducted with the donor's mother. According to the results of the ADI-R, the donor's impairments in social interaction, communication, and repetitive/stereotyped behavior and interests are consistent with a diagnosis of Autism Spectrum Disorder. A: Qualitative Abnormalities in Reciprocal Social Interaction=18, B: Qualitative Abnormalities in Communication: Verbal= 14, Nonverbal= N/A, C…
		5771	Y		Y	Y	Y			6.8	1175	Developmental Delay;ASD - Autism	Undetermined	27	Female	White	(no test results)	(no test results)	5	The ADI-R was conducted with the donor's mother. According to the results of the ADI-R diagnostic algorithm, the donor's impairments in social interaction, communication, and repetitive/sterotyped behaviors and interests are consistent with a diagnosis of autism. A: Qualitative Abnormalities in Reciprocal Social Interaction=25, B: Qualitative Abnormalities in Communication: Verbal= NA, Nonverbal=…
Sample Sum (n=38)			9	0	11	10	8	0
Y	Sample present
