# Supplementary material for: Low-level brain somatic mutations in exonic regions are collectively implicated in autism with germline mutations in autism risk genes
Source: Exp Mol Med. 2024 Aug 1;56(8):1750–62. doi: 10.1038/s12276-024-01284-1 (PMC11372092; doi:10.1038/s12276-024-01284-1)
Supplement: Supplementary file 3 — Supplementary Table 2. Whole-exome sequencing information of 181 post-mortem brain and peripheral tissues [file 12276_2024_1284_MOESM3_ESM.xlsx]

## Sheet: Sequencing Information
Supplementary Table 2. Whole-exome sequencing information of 181 post-mortem brain and peripheral tissues
Sample	Subject	Pairing	Age	Sex	Group	Region	ThroughputDepth	Mean Depth	Granular median	1X coverage	2X coverage	5X coverage	10X coverage	30X coverage	50X coverage	100X coverage	200X coverage
1349-BA17	1349	Paired	6	M	ASD	BA17	642.4	384.9	316	99.9	99.9	99.8	99.5	98.2	96.4	89.9	71.5
1349-BA22	1349	Paired	6	M	ASD	BA22	604.3	366.7	302	99.9	99.9	99.8	99.5	98.1	96.2	89.2	69.7
1349-Systemic	1349	Paired	6	M	ASD	peripheral	533.6	294	245	99.9	99.9	99.8	99.7	98.5	96.5	87.9	61.3
1712-BA17	1712	Paired	20	F	Control	BA17	503.9	282.4	233	99.9	99.9	99.7	99.4	97.8	95.5	86.2	58.6
1712-BA21	1712	Paired	20	F	Control	BA21	698.5	452.2	368	99.9	99.9	99.8	99.7	98.8	97.6	92.9	77.9
1712-BA22	1712	Paired	20	F	Control	BA22	577.9	319.1	261	99.9	99.9	99.7	99.4	97.7	95.4	86.9	63.4
1712-BA9	1712	Paired	20	F	Control	BA9	543.6	317	253	99.9	99.8	99.5	99	96.4	93.1	83.2	60.6
1712-cerebellum	1712	Paired	20	F	Control	cerebellum	564	297.4	239	99.9	99.8	99.5	99.1	96.7	93.6	83.4	58.6
1712-systemic	1712	Paired	20	F	Control	peripheral	540.8	296.9	245	99.9	99.9	99.8	99.5	97.9	95.6	86.6	60.9
4671-BA17	4671	Paired	4	F	ASD	BA17	630.9	343.4	282	99.8	99.7	99.5	99.1	97	94.3	85.7	65.3
4671-BA22	4671	Paired	4	F	ASD	BA22	555	284.3	241	99.8	99.8	99.7	99.6	98.6	96.8	88.4	60.5
4671-Systemic	4671	Paired	4	F	ASD	peripheral	507.2	265.8	219	99.8	99.8	99.7	99.5	98	95.5	84.8	54.9
4848-BA17	4848	Paired	16	M	Control	BA17	650.2	405.3	330	99.9	99.9	99.7	99.5	98.1	96.4	90.3	73
4848-BA21	4848	Paired	16	M	Control	BA21	512.6	302.5	252	99.9	99.9	99.8	99.6	98.3	96.3	87.8	62.4
4848-BA22	4848	Paired	16	M	Control	BA22	502.9	297.3	241	99.9	99.8	99.6	99.3	97.2	94.5	84.7	59.4
4848-BA9	4848	Paired	16	M	Control	BA9	562.4	315.9	262	99.9	99.9	99.8	99.6	98.5	96.7	89.1	64.8
4848-cerebellum	4848	Paired	16	M	Control	cerebellum	674.5	411.3	333	99.9	99.9	99.8	99.6	98.4	96.8	91	73.8
4848-systemic	4848	Paired	16	M	Control	peripheral	504.1	263.5	195	99.7	99.5	98.9	98	93.5	88.2	73.7	48.8
4849-BA17	4849	Paired	7	M	ASD	BA17	358.5	227.38	182	99.2	99.1	98.8	98.3	95.2	90.4	74.9	45.1
4849-BA22	4849	Paired	7	M	ASD	BA22	355.5	204.76	169	99.2	99.2	99.1	98.8	96.1	91.3	74	40.9
4899_BA9	4899	Paired	14	M	ASD	BA9	362	152.18	204	99.2	99.1	98.6	97.7	91.3	82.3	58.2	25.7
4899_heart	4899	Paired	14	M	ASD	peripheral	284.6	148.81	198	99.2	99.1	98.8	98.1	92.3	83.4	58.2	24.5
4899-BA17	4899	Paired	14	M	ASD	BA17	387.2	233.6	193	99.2	99.2	99	98.7	96.5	92.7	78.5	47.9
4899-BA22	4899	Paired	14	M	ASD	BA22	360	210.7	170	99.2	99.2	99	98.6	95.8	90.9	73.7	41.5
4917-BA17	4917	Paired	22	M	Control	BA17	536.2	321.6	259	99.9	99.8	99.7	99.3	97.4	94.9	86.1	62.8
4917-BA21	4917	Paired	22	M	Control	BA21	516.5	304.3	249	99.9	99.8	99.6	99.2	97.1	94.3	84.6	60.5
4917-BA22	4917	Paired	22	M	Control	BA22	604.5	328.8	272	99.9	99.9	99.7	99.4	97.8	95.4	87	64.9
4917-BA9	4917	Paired	22	M	Control	BA9	523.5	312.7	228	99.7	99.5	99	98.2	94.6	90.3	78.2	55.3
4917-cerebellum	4917	Paired	22	M	Control	cerebellum	587.7	283.1	220	99.8	99.7	99.2	98.5	94.8	90.5	78.3	54.1
4917-systemic	4917	Paired	22	M	Control	peripheral	528.2	313.6	248	99.8	99.8	99.4	98.8	95.9	92.4	82	59.5
4999-BA9	4999	Paired	20	M	ASD	BA9	564	295	237	99.9	99.9	99.8	99.5	98	95.8	86.6	59.3
4999-systemic	4999	Paired	20	M	ASD	peripheral	532.8	296.9	245	99.9	99.9	99.8	99.5	97.7	95.2	85.6	60.3
5144-BA17	5144	Paired	7	M	ASD	BA17	641.3	394.4	327	99.3	99.3	99.2	99	98	96.5	90.4	72.8
5144-BA21	5144	Paired	7	M	ASD	BA21	501.4	315.8	258	99.2	99.2	99	98.7	96.9	94.2	84.6	61.9
5144-BA22	5144	Paired	7	M	ASD	BA22	509.3	320.4	266	99.3	99.2	99.1	98.9	97.6	95.4	86.8	64
5144-BA9	5144	Paired	7	M	ASD	BA9	493.6	312.3	254	99.3	99.2	99.1	98.8	97	94.3	84.4	61.2
5144-cerebellum	5144	Paired	7	M	ASD	cerebellum	622.6	382.9	314	99.3	99.2	99.1	98.9	97.7	95.8	88.8	70.2
5144-systemic	5144	Paired	7	M	ASD	peripheral	657.4	408.6	334	99.3	99.3	99.2	99	98	96.4	90.3	72.9
5176-systemic	5176	Paired	22	M	ASD	peripheral	564.5	296.3	246	99.9	99.9	99.8	99.6	98.4	96.4	87.4	61.1
5278-BA17	5278	Paired	15	F	ASD	BA17	628.6	381.3	312	99.2	99.1	99	98.8	97.6	95.7	88.7	70
5278-BA21	5278	Paired	15	F	ASD	BA21	564.5	354.3	296	99.2	99.1	99	98.8	97.7	96	88.8	68.8
5278-BA22	5278	Paired	15	F	ASD	BA22	604.4	368.6	308	99.2	99.2	99.1	98.9	97.8	96	89.3	70.3
5278-BA46	5278	Paired	15	F	ASD	BA46	671.2	420.3	348	99.2	99.2	99.1	98.9	98	96.6	91	74.9
5278-cerebellum	5278	Paired	15	F	ASD	cerebellum	531.3	322.6	263	99.2	99.1	99	98.7	97.1	94.7	85.5	62.8
5278-systemic	5278	Paired	15	F	ASD	peripheral	527.5	309	253	99.2	99.1	99	98.8	97.3	94.9	85.5	61.7
5309-BA17	5309	Paired	14	F	Control	BA17	554	325	266	99.8	99.7	99.5	99.2	97.2	94.6	86	63.8
5309-BA21	5309	Paired	14	F	Control	BA21	550.4	312.9	260	99.8	99.8	99.6	99.3	97.7	95.3	86.9	63.4
5309-BA22	5309	Paired	14	F	Control	BA22	544.8	328.5	266	99.8	99.7	99.5	99	96.9	94.2	85.5	63.6
5309-BA9	5309	Paired	14	F	Control	BA9	537.7	292.5	205	99.5	99.3	98.6	97.6	93	87.7	74	50.9
5309-cerebellum	5309	Paired	14	F	Control	cerebellum	752.3	415.9	330	99.8	99.7	99.6	99.3	97.9	96.1	89.8	72.5
5309-systemic	5309	Paired	14	F	Control	peripheral	512.9	301.9	246	99.8	99.8	99.6	99.3	97.6	95.3	86.3	60.9
5403-BA17	5403	Paired	16	M	ASD	BA17	552.8	354.4	293	99.2	99.2	99.1	98.9	97.7	95.7	88.1	67.9
5403-BA21	5403	Paired	16	M	ASD	BA21	534.6	330.3	274	99.3	99.2	99.1	98.9	97.7	95.8	87.6	65.6
5403-BA22	5403	Paired	16	M	ASD	BA22	565.3	352.3	292	99.3	99.2	99.1	98.9	97.7	95.8	88.4	68
5403-BA9	5403	Paired	16	M	ASD	BA9	553.5	335.5	280	99.3	99.2	99.1	99	97.8	95.9	88.2	66.7
5403-cerebellum	5403	Paired	16	M	ASD	cerebellum	571.7	357.7	293	99.2	99.2	99.1	98.9	97.4	95.3	87.5	67.5
5403-systemic	5403	Paired	16	M	ASD	peripheral	586	343.2	281	99.2	99.2	99.1	98.8	97.4	95.2	87	65.9
5408-BA17	5408	Paired	6	M	Control	BA17	584.3	306.5	255	99.9	99.9	99.7	99.5	97.8	95.3	86.1	62
5408-BA21	5408	Paired	6	M	Control	BA21	519.9	316.1	265	99.9	99.9	99.8	99.6	98.5	96.9	90.1	66.1
5408-BA22	5408	Paired	6	M	Control	BA22	555.1	327.1	279	99.9	99.9	99.8	99.7	98.9	97.6	92	69.8
5408-BA9	5408	Paired	6	M	Control	BA9	564.4	346.7	287	99.9	99.9	99.7	99.4	97.9	95.7	88	67.2
5408-cerebellum	5408	Paired	6	M	Control	cerebellum	518.1	314.5	257	99.9	99.8	99.6	99.3	97.4	95	86.5	62.9
5408-systemic	5408	Paired	6	M	Control	peripheral	541.1	331.5	272	99.9	99.8	99.7	99.4	97.7	95.5	87.6	65.4
5419-BA9	5419	Paired	19	F	ASD	BA9	532.9	286.9	237	99.8	99.8	99.7	99.5	98.3	96.4	88	59.8
5419-systemic	5419	Paired	19	F	ASD	peripheral	584.6	293.3	241	99.8	99.7	99.6	99.3	97.6	95.1	85.4	59.5
5574-BA17	5574	Paired	24	M	ASD	BA17	522.9	277.9	233	99.9	99.9	99.8	99.6	97.8	95.1	84.2	57.7
5574-BA22	5574	Paired	24	M	ASD	BA22	536.5	328.5	271	99.9	99.9	99.7	99.5	97.8	95.5	87.1	64.9
5574-BA9	5574	Paired	24	M	ASD	BA9	508	188.8	159	99.9	99.9	99.8	99.6	97.3	93	74.3	36.8
5574-CBLL	5574	Paired	24	M	ASD	cerebellum	624.8	322.5	270	99.9	99.9	99.8	99.6	98.3	96.2	88.1	65.1
5574-Systemic	5574	Paired	24	M	ASD	peripheral	608.1	323.3	272	99.9	99.9	99.9	99.8	98.9	97.4	90.6	67.1
5841-BA17	5841	Paired	12	M	ASD	BA17	530.2	247.6	206	99.9	99.9	99.8	99.6	98	95.4	84	51.5
5841-BA22	5841	Paired	12	M	ASD	BA22	533	320.6	264	99.9	99.9	99.8	99.5	98.1	96	87.8	64.4
5841-BA9	5841	Paired	12	M	ASD	BA9	505.4	312	253	99.9	99.9	99.7	99.4	97.6	95.1	86.1	61.9
5841-CBLL	5841	Paired	12	M	ASD	cerebellum	598	348.2	285	99.9	99.8	99.6	99.2	97.2	94.7	86.6	66.4
5841-Systemic	5841	Paired	12	M	ASD	peripheral	510.3	235.2	197	99.9	99.9	99.8	99.5	97.6	94.5	81.3	49.1
M2004M-BA17	2004	Paired	10	M	ASD	BA17	559.4	271	225	99.9	99.9	99.8	99.6	98.1	95.8	85.8	56.6
M2004M-Systemic	2004	Paired	10	M	ASD	peripheral	520.3	270.1	226	99.9	99.9	99.8	99.6	98.2	96	86	56.7
1182-BA17	1182	Unpaired	9	F	ASD	BA17	615	323.4	272	99.8	99.8	99.7	99.6	98.5	96.8	89.7	66.4
1182-BA22	1182	Unpaired	9	F	ASD	BA22	594.5	301.9	257	99.8	99.8	99.7	99.5	98.3	96.3	87.9	63
1638-BA17	1638	Unpaired	20	F	ASD	BA17	590.1	294.1	239	99.8	99.8	99.6	99.3	97.4	94.6	84.5	58.9
1638-BA22	1638	Unpaired	20	F	ASD	BA22	582	328.5	269	99.8	99.8	99.7	99.4	97.9	95.8	87.9	65
1638-BA9	1638	Unpaired	20	F	ASD	BA9	593	336.5	277	99.8	99.8	99.7	99.5	98.2	96.2	88.7	66.3
1638-cbll	1638	Unpaired	20	F	ASD	cerebellum	523.3	270.2	217	99.8	99.7	99.4	98.9	96.1	92.3	80.4	53.9
4231-BA17	4231	Unpaired	9	M	ASD	BA17	568.5	324.8	273	99.9	99.9	99.9	99.7	98.8	97.4	91.1	67.9
4231-BA22	4231	Unpaired	9	M	ASD	BA22	626.6	324.8	274	99.9	99.9	99.8	99.6	98.1	96.1	88.6	66.4
4231-BA9	4231	Unpaired	9	M	ASD	BA9	575.8	318.5	258	99.6	99.4	98.6	97.5	93.3	89.2	79.3	60.1
4231-cbll	4231	Unpaired	9	M	ASD	cerebellum	590.7	326.7	274	99.9	99.9	99.9	99.7	98.9	97.5	91.3	68.3
4334-BA17	4334	Unpaired	11	M	ASD	BA17	531.3	275.7	222	99.9	99.8	99.6	99.1	96.5	92.9	81.2	55
4334-BA22	4334	Unpaired	11	M	ASD	BA22	624.2	282.6	236	99.9	99.9	99.8	99.6	98.3	96.3	87.4	59.4
4334-BA9	4334	Unpaired	11	M	ASD	BA9	509.8	289.5	239	99.9	99.9	99.8	99.5	98	95.9	87.2	60
4334-cbll	4334	Unpaired	11	M	ASD	cerebellum	518.5	282.9	229	99.8	99.7	99.4	98.8	95.7	92	81.1	56.4
4640-BA22	4640	Unpaired	8	M	ASD	BA22	532.8	291.5	238	99.5	99.1	98.2	96.7	91.1	86	74.9	56.3
4640-BA9	4640	Unpaired	8	M	ASD	BA9	512.4	284.5	241	99.9	99.9	99.8	99.7	98.8	97.2	89.7	61.4
4721-BA17	4721	Unpaired	9	M	ASD	BA17	577.7	298.1	251	99.9	99.9	99.7	99.5	97.8	95.4	86.7	62
4721-BA22	4721	Unpaired	9	M	ASD	BA22	610.9	312.1	263	99.9	99.9	99.8	99.6	98.1	95.9	87.8	64.3
4999-BA17	4999	Paired	20	M	ASD	BA17	577.2	317.6	256	99.6	99.4	98.6	97.5	93.2	89	79	59.8
4999-BA21	4999	Paired	20	M	ASD	BA21	627.5	333	283	99.9	99.9	99.9	99.8	99.1	98	92.6	70.5
4999-BA22	4999	Paired	20	M	ASD	BA22	692.3	435.4	366	99.9	99.9	99.8	99.7	99	98	94.1	79.7
4999-cbll	4999	Paired	20	M	ASD	cerebellum	535.5	298.2	252	99.9	99.9	99.8	99.7	98.4	96.4	88	62.5
5176-BA17	5176	Paired	22	M	ASD	BA17	708.4	448.2	370	99.9	99.9	99.8	99.7	98.8	97.6	93.2	78.7
5176-BA22	5176	Paired	22	M	ASD	BA22	611.7	324.2	271	99.9	99.9	99.8	99.7	98.5	96.7	89.3	66.2
5176-BA9	5176	Paired	22	M	ASD	BA9	604.2	328.3	277	99.9	99.9	99.8	99.7	98.6	96.9	89.9	67.3
5176-cbll	5176	Paired	22	M	ASD	cerebellum	656.1	416.8	339	99.9	99.9	99.7	99.5	98.2	96.6	90.9	74.2
5302-BA17	5302	Unpaired	16	M	ASD	BA17	573.4	292.2	245	99.9	99.9	99.8	99.6	98.4	96.2	86.7	60.4
5302-BA22	5302	Unpaired	16	M	ASD	BA22	524.9	306.3	254	99.9	99.9	99.7	99.4	97.6	94.9	85.2	61.3
5302-BA9	5302	Unpaired	16	M	ASD	BA9	503.7	293.5	240	99.5	99.2	98.3	97	92.1	87.5	76.7	57.1
5302-cbll	5302	Unpaired	16	M	ASD	cerebellum	500.8	257.1	193	98.8	98.2	96.3	93.7	85.9	79.9	67.8	48.6
5308-BA17	5308	Unpaired	5	M	ASD	BA17	506.6	281.8	237	99.9	99.9	99.8	99.7	98.5	96.5	87.6	59.7
5308-BA22	5308	Unpaired	5	M	ASD	BA22	515.4	281.7	233	99.9	99.9	99.7	99.4	97.5	94.9	85.2	58.2
5308-BA9	5308	Unpaired	5	M	ASD	BA9	522.8	279.6	234	99.9	99.9	99.8	99.6	98.3	96	86.5	58.7
5308-cbll	5308	Unpaired	5	M	ASD	cerebellum	526.6	300.1	254	99.9	99.9	99.8	99.6	98.3	96.4	88.3	63.2
5419-BA17	5419	Paired	19	F	ASD	BA17	694.8	432.3	358	99.8	99.8	99.7	99.5	98.7	97.5	93.1	78
5419-BA21	5419	Paired	19	F	ASD	BA21	606.3	330	274	99.8	99.7	99.6	99.3	97.7	95.5	88	66.1
5419-BA22	5419	Paired	19	F	ASD	BA22	665	376	317	99.8	99.8	99.7	99.5	98.5	97.1	92	74.3
5419-cbll	5419	Paired	19	F	ASD	cerebellum	516.7	238.5	175	99	98.2	95.9	93	85.1	79	66.2	45.1
5565-BA17	5565	Unpaired	12	M	ASD	BA17	531.9	304.1	247	99.9	99.9	99.8	99.5	97.8	95.3	86	60.8
5565-BA22	5565	Unpaired	12	M	ASD	BA22	562.4	285.1	239	99.9	99.9	99.9	99.8	98.8	97	88.7	60.4
5565-BA9	5565	Unpaired	12	M	ASD	BA9	624	337.8	286	99.9	99.9	99.9	99.7	98.8	97.3	91	69.5
5565-cbll	5565	Unpaired	12	M	ASD	cerebellum	519.1	295.4	243	99.8	99.8	99.5	98.9	95.6	91.4	79.5	57.9
5771-BA17	5771	Unpaired	27	F	ASD	BA17	563.2	319.9	271	99.8	99.8	99.7	99.5	98.3	96.4	89.2	66.2
5771-BA22	5771	Unpaired	27	F	ASD	BA22	515.5	288.8	235	99.9	99.8	99.7	99.3	97.4	94.6	84.3	58.1
5771-BA9	5771	Unpaired	27	F	ASD	BA9	526.2	304.5	248	99.8	99.8	99.6	99.4	97.6	95.1	85.8	60.9
5771-cbll	5771	Unpaired	27	F	ASD	cerebellum	513.8	298	244	99.8	99.7	99.6	99.2	97.3	94.7	85.4	60.2
5864-BA17	5864	Unpaired	20	M	ASD	BA17	524.3	294.4	241	99.9	99.9	99.8	99.5	97.8	95.3	85.7	59.6
5864-BA22	5864	Unpaired	20	M	ASD	BA22	515.8	274.7	227	99.9	99.9	99.8	99.5	97.6	94.7	83.8	56.4
5864-BA9	5864	Unpaired	20	M	ASD	BA9	611.9	292.1	225	99.4	98.9	97.4	95.5	89.2	84	73	54.1
5864-cbll	5864	Unpaired	20	M	ASD	cerebellum	530.6	291.9	242	99.9	99.9	99.8	99.5	98	95.7	86.5	60.1
4849_heart	4849	Paired	7	M	ASD	peripheral	441.4	106.18	79	99	98.8	98	95.9	82.1	67.3	39.8	13.7
4849_BA9	4849	Paired	7	M	ASD	BA9	564.7	227.93	211	99	98.9	98.7	98.3	96.5	94	83.6	53.2
N2-Frontal	NCN02	Paired	48	M	Control	BA9	588.594	339.29	299	100	100	100	100	99	97	91	71
N2-Liver	NCN02	Paired	48	M	Control	peripheral	622.384	356.15	310	100	100	100	100	99	97	91	72
N3-Frontal	NCN03	Paired	34	M	Control	BA9	612.694	338.04	303	100	100	100	100	99	98	93	73
N3-Liver	NCN03	Paired	34	M	Control	peripheral	632.496	358.83	315	100	100	100	100	99	97	91	73
N7-Frontal	NCN07	Paired	70	M	Control	BA9	626.496	346.27	310	100	100	100	100	99	98	93	74
N7-Liver	NCN07	Paired	70	M	Control	peripheral	608.972	350.08	307	100	100	100	100	99	97	91	72
N8-Frontal	NCN08	Paired	55	M	Control	BA9	633.147	347.42	311	100	100	100	100	99	98	92	74
N8-Liver	NCN08	Paired	55	M	Control	peripheral	591.832	333.4	286	100	100	100	100	99	96	88	68
N48-Frontal	NCN48	Paired	57	M	Control	BA9	666.302	369.28	327	100	100	100	100	99	98	93	76
N48-Liver	NCN48	Paired	57	M	Control	peripheral	649.997	358.7	313	100	100	100	100	99	97	91	72
N14_Frontal	NCN14	Paired	49	M	Control	BA9	581.1	262.9	198	100	100	99	99	95	90	75	49
N14_Liver	NCN14	Paired	49	M	Control	peripheral	516	241.3	180	100	100	99	98	93	87	72	45
N15_Frontal	NCN15	Paired	51	M	Control	BA9	655.3	276.2	212	100	100	99	99	96	92	79	53
N15_Liver	NCN15	Paired	51	M	Control	peripheral	512.1	246.8	184	100	100	99	98	93	88	73	46
N1_Frontal	NCN01	Paired	48	M	Control	BA9	531.9	195.5	152	100	100	99	98	94	88	68	37
N1_Liver	NCN01	Paired	48	M	Control	peripheral	537.1	290.4	221	100	100	99	98	95	91	78	54
N22_Frontal	NCN22	Paired	44	M	Control	BA9	503.3	216.5	166	100	100	99	98	93	87	70	41
N22_Liver	NCN22	Paired	44	M	Control	peripheral	514.5	284.4	211	100	100	99	98	94	90	77	52
N27_Frontal	NCN27	Paired	41	M	Control	BA9	502	237.1	181	100	100	99	99	95	90	74	45
N27_Liver	NCN27	Paired	41	M	Control	peripheral	567.2	303.9	230	100	100	99	99	95	91	80	56
N30_Frontal	NCN30	Paired	45	M	Control	BA9	515	259.9	195	100	100	99	98	94	89	75	49
N30_Liver	NCN30	Paired	45	M	Control	peripheral	533.8	239	173	100	99	99	97	91	84	69	44
N41_Frontal	NCN41	Paired	38	M	Control	BA9	527.3	240.1	179	100	100	99	98	93	88	72	45
N41_Liver	NCN41	Paired	38	M	Control	peripheral	547.2	208.2	157	100	99	99	98	92	85	67	39
N4_Frontal	NCN04	Paired	56	M	Control	BA9	575.2	188.9	145	100	100	99	98	92	85	66	35
N4_Spleen	NCN04	Paired	56	M	Control	peripheral	548.5	266.6	199	100	100	99	98	94	89	75	50
N50_Frontal	NCN50	Paired	63	M	Control	BA9	548.8	284.5	219	100	100	99	99	96	92	79	54
N50_Liver	NCN50	Paired	63	M	Control	peripheral	679.7	341.8	259	100	100	99	99	95	91	81	60
N9_Frontal	NCN09	Paired	56	M	Control	BA9	648.7	255.1	195	100	100	99	98	95	90	76	49
N9_Liver	NCN09	Paired	56	M	Control	peripheral	571.8	281.4	205	100	99	99	98	93	87	74	51
NC1015_Frontal	NC1015	Paired	32	M	Control	BA9	571.7	364.2	300	100	100	99	99	96	93	84	66
NC1015_Liver	NC1015	Paired	32	M	Control	peripheral	663.9	419.8	350	100	100	100	99	97	95	89	73
NC1018_Frontal	NC1018	Paired	38	F	Control	BA9	600.6	382.4	311	98	97	95	93	88	85	77	64
NC1018_Liver	NC1018	Paired	38	F	Control	peripheral	560.5	342.5	239	96	93	88	84	78	74	67	54
NC1019_Frontal	NC1019	Paired	41	F	Control	BA9	560.9	356.2	298	99	99	98	96	92	88	80	64
NC1019_Liver	NC1019	Paired	41	F	Control	peripheral	522.4	338.1	280	100	100	99	99	96	93	84	64
NC1012_Frontal	NC1012	Paired	31	M	Control	BA9	543.9	328.67	269	100	100	100	99	98	95	87	65
NC1012_Liver	NC1012	Paired	31	M	Control	peripheral	544.1	343.9	284	100	100	100	99	97	95	86	66
NC1013_Frontal	NC1013	Paired	51	M	Control	BA9	669.1	396.99	328	100	100	100	100	98	97	91	73
NC1013_Liver	NC1013	Paired	51	M	Control	peripheral	609.9	361.1	295	100	100	100	99	97	95	88	69
NC1014_Frontal	NC1014	Paired	40	M	Control	BA9	480.4	298.45	245	100	100	100	99	97	95	85	60
NC1014_Liver	NC1014	Paired	40	M	Control	peripheral	534.5	320.4	209	95	92	87	83	76	72	64	51
NC1016_Frontal	NC1016	Paired	49	M	Control	BA9	496.9	303.28	251	100	100	100	99	98	95	86	61
NC1016_Liver	NC1016	Paired	49	M	Control	peripheral	585	352.2	304	100	100	100	99	98	96	89	70
NC1017_Frontal	NC1017	Paired	45	M	Control	BA9	520.9	307.55	253	100	100	99	99	98	96	88	63
NC1017_Liver	NC1017	Paired	45	M	Control	peripheral	530.4	335.1	278	100	99	99	98	95	91	81	63
NC1020_Frontal	NC1020	Paired	47	M	Control	BA9	504.1	230.06	163	99	99	98	97	90	83	66	42
NC1020_Liver	NC1020	Paired	47	M	Control	peripheral	537.8	346.7	286	100	100	99	99	96	93	84	65
NC1021_Frontal	NC1021	Paired	47	M	Control	BA9	521	318.44	262	100	100	100	99	98	96	89	65
NC1021_Liver	NC1021	Paired	47	M	Control	peripheral	547.4	331.8	227	96	93	87	84	78	74	66	53
NC1022_Frontal	NC1022	Paired	53	M	Control	BA9	590.4	339.08	280	100	100	100	100	98	97	91	68
NC1022_Liver	NC1022	Paired	53	M	Control	peripheral	602.9	372.7	308	100	100	100	99	98	96	89	70
