# Supplementary material for: Low-level brain somatic mutations in exonic regions are collectively implicated in autism with germline mutations in autism risk genes
Source: Exp Mol Med. 2024 Aug 1;56(8):1750–62. doi: 10.1038/s12276-024-01284-1 (PMC11372092; doi:10.1038/s12276-024-01284-1)
Supplement: Supplementary file 6 — Supplementary Table 8. Gene enrichment analysis using EnrichR for the merged gene set with damaging brain somatic and germline SNVs in ASD subjects [file 12276_2024_1284_MOESM6_ESM.xlsx]

## Sheet: Sheet1
Supplementary Table 8. Gene enrichment analysis using EnrichR for the merged genes with damaging brain somatic and germline SNVs in ASD individuals
Source	Term	Overlap	Adjusted P-value	Odds Ratio	Genes
DisGeNET	Intellectual Disability*	13/2503	8.19e-05	5.77085	SEMA5A;CUL7;CTTNBP2;CTNND2;CIB2;LAMB1;ADCY5;ASXL3;CENPJ;DVL1;CNTN4;SLC25A22;RGS6
	Severe global developmental delay	4/58	0.000929	76.6284	SEMA5A;CTNND2;ASXL3;LAMB1
	Severe psychomotor retardation	4/66	0.00104692	67.3401	SEMA5A;CTNND2;ASXL3;LAMB1
	Mental Retardation*	8/1158	0.00786466	7.67607	SEMA5A;CTNND2;CENPJ;DVL1;CIB2;LAMB1;CNTN4;RGS6
	Autism Spectrum Disorders*	6/572	0.0145065	11.655	SEMA5A;CACNB2;CTTNBP2;CTNND2;CNTN4;RGS6
	Cri-du-Chat Syndrome	2/6	0.0187558	370.37	SEMA5A;CTNND2
	Autistic Disorder	6/677	0.0270662	9.84737	SEMA5A;CACNB2;CUL7;CTNND2;LAMB1;CNTN4
	Neurodevelopmental Disorders*	4/208	0.0381075	21.3675	ASXL3;ANK2;CNTN4;ADCY5
GO_Biological process 2015	neuron projection guidance (GO:0097485)*	6/367	0.00293163	18.1653	SEMA5A;CACNB2;DVL1;ANK2;LAMB1;CNTN4
	axon guidance (GO:0007411)*	6/367	0.00146582	18.1653	SEMA5A;CACNB2;DVL1;ANK2;LAMB1;CNTN4
	regulation of neuron differentiation (GO:0045664)*	5/405	0.039627	13.7174	SEMA5A;CUL7;DVL1;CNTN4;RGS6
	cellular component morphogenesis (GO:0032989)*	5/437	0.0427918	12.7129	CUL7;PEAK1;DVL1;LAMB1;CNTN4
	positive regulation of neuron differentiation (GO:0045666)*	4/217	0.0380114	20.4813	SEMA5A;CUL7;DVL1;RGS6
GO_Biological process 2017	positive regulation of calcium ion transport into cytosol (GO:0010524)*	4/107	0.0226422	41.5369	CACNB2;CIB2;ANK2;ADCY5
	dendritic spine morphogenesis (GO:0060997)*	4/131	0.0253596	33.9271	CTNND2;DVL1;LAMB1;CNTN4
Human Phenotype Ontology	Intrauterine growth retardation (HP:0001511)*	5/232	0.00271075	23.9464	SEMA5A;CUL7;CTNND2;CENPJ;CNTN4
	Short neck (HP:0000470)	4/182	0.0163436	24.42	SEMA5A;CUL7;CTNND2;CNTN4
Genes in lines indicate those with damaging brain somatic SNVs. Term in bold indicates term enriched from merged genes with damaging brain somatic and germline SNVs in collection.
